# Supplementary material for: Differential MMP-14 Targeting by Lumican-Derived Peptides Unraveled by In Silico Approach
Source: Cancers (Basel). 2021 Sep 30;13(19):4930. doi: 10.3390/cancers13194930 (PMC8507859; doi:10.3390/cancers13194930)
Supplement: Supplementary file 1 [file cancers-13-04930-s001.zip]

Archive with 1 entries (1 files):
- cancers-1387272-supplementary.pdf
